# Supplementary material for: Stabilizing Zinc Anodes with Water-Soluble Polymers as an Electrolyte Additive
Source: Materials (Basel). 2025 Nov 5;18(21):5040. doi: 10.3390/ma18215040 (PMC12609873; doi:10.3390/ma18215040)
Supplement: Supplementary file 1 [file materials-18-05040-s001.zip]

Archive with 1 entries (1 files):
- materials-3933639-supplementary.pdf
